# Supplementary material for: Kinesin-8B controls basal body function and flagellum formation and is key to malaria transmission
Source: Life Sci Alliance. 2019 Aug 13;2(4):e201900488. doi: 10.26508/lsa.201900488 (PMC6696982; doi:10.26508/lsa.201900488)
Supplement: Supplementary file 2 [file LSA-2019-00488_TableS2.xlsx]

## Sheet: Sheet1
Supplemental Table S2: Phenotypic analysis of Kinesin-8B-GFP and WT-GFP parasite lines
	Exflagellation (n=3)	Ookinete conversion (n=3)	Oocysts/mosquito (n=3)	Biteback (dpi) (n=3)
WT-GFP	3.2±0.8	75 ± 12 %	95 ± 22	4 ± 0
Kinesin-8B-GFP	2.8 ± 0.5	67 ± 15 %	74 ± 19	4 ± 0
n=number of experiments
dpi=days post infectiom
